# Supplementary material for: Quantitative live-cell imaging of auxin and cytokinin signalling in developing feeding sites of Heterodera schachtii
Source: Plant Signal Behav. 2026 Feb 23;21(1):2629039. doi: 10.1080/15592324.2026.2629039 (PMC12931903; doi:10.1080/15592324.2026.2629039)
Supplement: Supplementary material — Supplemental_Movies.zip [file KPSB_A_2629039_SM3663.zip]

Archive with 4 entries (4 files):
- MovieS1_Rep1.mp4
- MovieS2_Rep2.mp4
- MovieS3_Rep3.mp4
- MovieS4_Uninf.mp4
